# Supplementary material for: Electrocatalysis of Methanol Oxidation in Alkaline Electrolytes over Novel Amorphous Fe/Ni Biphosphate Material Prepared by Different Techniques
Source: Nanomaterials (Basel). 2022 Sep 30;12(19):3429. doi: 10.3390/nano12193429 (PMC9565568; doi:10.3390/nano12193429)
Supplement: Supplementary file 1 [file nanomaterials-12-03429-s001.zip]

Archive with 1 entries (1 files):
- nanomaterials-1935858-supplementary.pdf
